# Supplementary material for: In Silico Studies on Zinc Oxide Based Nanostructured Oil Carriers with Seed Extracts of Nigella sativa and Pimpinella anisum as Potential Inhibitors of 3CL Protease of SARS-CoV-2
Source: Molecules. 2022 Jul 4;27(13):4301. doi: 10.3390/molecules27134301 (PMC9268682; doi:10.3390/molecules27134301)
Supplement: Supplementary file 1 [file molecules-27-04301-s001.zip]

Archive with 1 entries (1 files):
- molecules-1750771-supplementary.pdf
